# Supplementary material for: Polymers Enhance Chlortetracycline Hydrochloride Solubility
Source: Int J Mol Sci. 2024 Oct 1;25(19):10591. doi: 10.3390/ijms251910591 (PMC11477051; doi:10.3390/ijms251910591)
Supplement: Supplementary file 1 [file ijms-25-10591-s001.zip]

Archive with 1 entries (1 files):
- ijms-3197127-SI.pdf
